# Supplementary material for: Two-stage cluster sampling to assess SARS-CoV-2 seroprevalence without pre-enumeration: An example from Madagascar
Source: PLoS One. 2025 Nov 4;20(11):e0334627. doi: 10.1371/journal.pone.0334627 (PMC12585014; doi:10.1371/journal.pone.0334627)
Supplement: S3 File — (CSV) [file pone.0334627.s003.csv]

ADM0_EN	ADM1_EN	ADM1_TYPE	ADM2_EN	ADM2_TYPE	ADM3_EN	ADM3_TYPE	ADM4_EN	ADM4_TYPE	SOURCE	cluster_pcode	SES_by_cluster	wealth_quint_by_cluster	age_group_1_by_cluster	age_group_2_by_cluster	age_group_3_by_cluster	sex_by_cluster	response_by_cluster	included
Madagascar	Haute Matsiatra	Region	Fianarantsoa I	District	Andrainjato Avaratra	Commune	ambalabe	Fokontany	BNGRC (National Disaster Management Office) Fokontany (adm4) polygons cleaned and merged by OCHA in 2018	MG21201003007	-2.34354921328751	1.54545454545455	27.27	36.36	36.36	18.18	100	1
Madagascar	Haute Matsiatra	Region	Fianarantsoa I	District	Tanana Ambony	Commune	ambalandapa	Fokontany	BNGRC (National Disaster Management Office) Fokontany (adm4) polygons cleaned and merged by OCHA in 2018	MG21201001002	0.249626636505127	3.25	37.5	12.5	50	25	100	1
Madagascar	Haute Matsiatra	Region	Fianarantsoa I	District	Tanana Ambony	Commune	ambalapaiso	Fokontany	BNGRC (National Disaster Management Office) Fokontany (adm4) polygons cleaned and merged by OCHA in 2018	MG21201001004-0	2.26297618150711	4.6	20	40	40	60	100	1
Madagascar	Haute Matsiatra	Region	Fianarantsoa I	District	Tanana Ambony	Commune	ambalapaiso	Fokontany	BNGRC (National Disaster Management Office) Fokontany (adm4) polygons cleaned and merged by OCHA in 2018	MG21201001004-1	1.02384232623237	3.85714285714286	28.57	71.43	0	71.43	100	1
Madagascar	Haute Matsiatra	Region	Fianarantsoa I	District	Lalazana	Commune	ambatofolaka	Fokontany	BNGRC (National Disaster Management Office) Fokontany (adm4) polygons cleaned and merged by OCHA in 2018	MG21201006003	-2.05049196183681	1.4	20	60	20	20	100	1
Madagascar	Haute Matsiatra	Region	Fianarantsoa I	District	Tanana Ambony	Commune	ambatolahikisoa	Fokontany	BNGRC (National Disaster Management Office) Fokontany (adm4) polygons cleaned and merged by OCHA in 2018	MG21201001001	-0.434446573257446	2.83333333333333	50	50	0	83.33	100	1
Madagascar	Haute Matsiatra	Region	Fianarantsoa I	District	Tanana Ambany	Commune	ambatomena	Fokontany	BNGRC (National Disaster Management Office) Fokontany (adm4) polygons cleaned and merged by OCHA in 2018	MG21201002008-0	0.660195857286453	3.33333333333333	50	33.33	16.67	66.67	100	1
Madagascar	Haute Matsiatra	Region	Fianarantsoa I	District	Tanana Ambany	Commune	ambatomena	Fokontany	BNGRC (National Disaster Management Office) Fokontany (adm4) polygons cleaned and merged by OCHA in 2018	MG21201002008-1	0.450934827327728	3.4	40	40	20	60	100	1
Madagascar	Haute Matsiatra	Region	Fianarantsoa I	District	Tanana Ambony	Commune	ambatovory	Fokontany	BNGRC (National Disaster Management Office) Fokontany (adm4) polygons cleaned and merged by OCHA in 2018	MG21201001007	0.249497105452147	2.90909090909091	18.18	45.45	36.36	18.18	100	1
Madagascar	Haute Matsiatra	Region	Fianarantsoa I	District	Tanana Ambony	Commune	ambodiharana	Fokontany	BNGRC (National Disaster Management Office) Fokontany (adm4) polygons cleaned and merged by OCHA in 2018	MG21201001009-0	2.69974453747272	4.05263157894737	33.33	57.14	9.52	71.43	83.78	1
Madagascar	Haute Matsiatra	Region	Fianarantsoa I	District	Tanana Ambony	Commune	ambodiharana	Fokontany	BNGRC (National Disaster Management Office) Fokontany (adm4) polygons cleaned and merged by OCHA in 2018	MG21201001009-1	0.279558370510737	3	22.22	55.56	22.22	77.78	100	1
Madagascar	Haute Matsiatra	Region	Fianarantsoa I	District	Tanana Ambony	Commune	ampitakely	Fokontany	BNGRC (National Disaster Management Office) Fokontany (adm4) polygons cleaned and merged by OCHA in 2018	MG21201001006-0	0.270638287067413	3.0625	31.25	62.5	6.25	6.25	100	1
Madagascar	Haute Matsiatra	Region	Fianarantsoa I	District	Tanana Ambony	Commune	ampitakely	Fokontany	BNGRC (National Disaster Management Office) Fokontany (adm4) polygons cleaned and merged by OCHA in 2018	MG21201001006-1	-0.39748527109623	2.81818181818182	45.45	45.45	9.09	9.09	100	1
Madagascar	Haute Matsiatra	Region	Fianarantsoa I	District	Manolafaka	Commune	andriamboasary	Fokontany	BNGRC (National Disaster Management Office) Fokontany (adm4) polygons cleaned and merged by OCHA in 2018	MG21201005003	-3.66679154502021	1	45.45	45.45	9.09	18.18	94.74	1
Madagascar	Haute Matsiatra	Region	Fianarantsoa I	District	Vatosola	Commune	ankazobe	Fokontany	BNGRC (National Disaster Management Office) Fokontany (adm4) polygons cleaned and merged by OCHA in 2018	MG21201007005	-0.250393345952034	2.5	50	25	25	75	100	1
Madagascar	Haute Matsiatra	Region	Fianarantsoa I	District	Tanana Ambany	Commune	ankofafa ambony	Fokontany	BNGRC (National Disaster Management Office) Fokontany (adm4) polygons cleaned and merged by OCHA in 2018	MG21201002001-0	1.19047343234221	3.58333333333333	25	50	25	75	100	1
Madagascar	Haute Matsiatra	Region	Fianarantsoa I	District	Tanana Ambany	Commune	ankofafa ambony	Fokontany	BNGRC (National Disaster Management Office) Fokontany (adm4) polygons cleaned and merged by OCHA in 2018	MG21201002001-1	-0.0826996196718775	2.64705882352941	5.88	64.71	29.41	70.59	94.44	1
Madagascar	Haute Matsiatra	Region	Fianarantsoa I	District	Tanana Ambany	Commune	ankofafa ambony	Fokontany	BNGRC (National Disaster Management Office) Fokontany (adm4) polygons cleaned and merged by OCHA in 2018	MG21201002001-2	-0.492022767663002	2.5	0	66.67	33.33	66.67	85.71	1
Madagascar	Haute Matsiatra	Region	Fianarantsoa I	District	Manolafaka	Commune	ankofafalahy ambany	Fokontany	BNGRC (National Disaster Management Office) Fokontany (adm4) polygons cleaned and merged by OCHA in 2018	MG21201005005-0	-2.04150414466858	2.5	0	50	50	50	50	1
Madagascar	Haute Matsiatra	Region	Fianarantsoa I	District	Manolafaka	Commune	ankofafalahy ambany	Fokontany	BNGRC (National Disaster Management Office) Fokontany (adm4) polygons cleaned and merged by OCHA in 2018	MG21201005005-1	-1.18448232469105	2.28571428571429	22.73	63.64	13.64	81.82	97.37	1
Madagascar	Haute Matsiatra	Region	Fianarantsoa I	District	Manolafaka	Commune	ankofafalahy ambany	Fokontany	BNGRC (National Disaster Management Office) Fokontany (adm4) polygons cleaned and merged by OCHA in 2018	MG21201005005-2	0.477165023982525	2.9	33.33	50	16.67	75	100	1
Madagascar	Haute Matsiatra	Region	Fianarantsoa I	District	Manolafaka	Commune	ankofafalahy ambany	Fokontany	BNGRC (National Disaster Management Office) Fokontany (adm4) polygons cleaned and merged by OCHA in 2018	MG21201005005-3	-0.254635989665985	2.9	30	40	30	60	93.33	1
Madagascar	Haute Matsiatra	Region	Fianarantsoa I	District	Andrainjato Avaratra	Commune	antanifotsy v	Fokontany	BNGRC (National Disaster Management Office) Fokontany (adm4) polygons cleaned and merged by OCHA in 2018	MG21201003004	-0.035493478178978	3	18.18	72.73	9.09	45.45	100	1
Madagascar	Haute Matsiatra	Region	Fianarantsoa I	District	Tanana Ambany	Commune	antarandolo	Fokontany	BNGRC (National Disaster Management Office) Fokontany (adm4) polygons cleaned and merged by OCHA in 2018	MG21201002006-0	1.12949409522116	3.625	37.5	50	12.5	12.5	100	1
Madagascar	Haute Matsiatra	Region	Fianarantsoa I	District	Tanana Ambany	Commune	antarandolo	Fokontany	BNGRC (National Disaster Management Office) Fokontany (adm4) polygons cleaned and merged by OCHA in 2018	MG21201002006-1	0.3653784096241	3	0	100	0	50	100	1
Madagascar	Haute Matsiatra	Region	Fianarantsoa I	District	Tanana Ambany	Commune	antsororokavo	Fokontany	BNGRC (National Disaster Management Office) Fokontany (adm4) polygons cleaned and merged by OCHA in 2018	MG21201002004-0	-0.519435392692685	2.58333333333333	25	58.33	16.67	41.67	100	1
Madagascar	Haute Matsiatra	Region	Fianarantsoa I	District	Tanana Ambany	Commune	antsororokavo	Fokontany	BNGRC (National Disaster Management Office) Fokontany (adm4) polygons cleaned and merged by OCHA in 2018	MG21201002004-1	-1.78836570221644	1.61538461538462	15.38	61.54	23.08	46.15	100	1
Madagascar	Haute Matsiatra	Region	Fianarantsoa I	District	Tanana Ambany	Commune	antsororokavo	Fokontany	BNGRC (National Disaster Management Office) Fokontany (adm4) polygons cleaned and merged by OCHA in 2018	MG21201002004-2	0.30272534986337	3.16666666666667	16.67	58.33	25	75	90	1
Madagascar	Haute Matsiatra	Region	Fianarantsoa I	District	Andrainjato Avaratra	Commune	beravina	Fokontany	BNGRC (National Disaster Management Office) Fokontany (adm4) polygons cleaned and merged by OCHA in 2018	MG21201003002	0.419566292936603	3.08333333333333	33.33	33.33	33.33	58.33	100	1
Madagascar	Haute Matsiatra	Region	Fianarantsoa I	District	Andrainjato Avaratra	Commune	idanda	Fokontany	BNGRC (National Disaster Management Office) Fokontany (adm4) polygons cleaned and merged by OCHA in 2018	MG21201003001-0	0.295146955177188	3.125	33.33	33.33	33.33	11.11	100	1
Madagascar	Haute Matsiatra	Region	Fianarantsoa I	District	Andrainjato Avaratra	Commune	idanda	Fokontany	BNGRC (National Disaster Management Office) Fokontany (adm4) polygons cleaned and merged by OCHA in 2018	MG21201003001-1	-0.138700658721583	2.71428571428571	42.86	35.71	21.43	0	100	1
Madagascar	Haute Matsiatra	Region	Fianarantsoa I	District	Andrainjato Sud	Commune	igaga	Fokontany	BNGRC (National Disaster Management Office) Fokontany (adm4) polygons cleaned and merged by OCHA in 2018	MG21201004003	0.236243816939267	3.09090909090909	25	58.33	16.67	0	100	1
Madagascar	Haute Matsiatra	Region	Fianarantsoa I	District	Tanana Ambany	Commune	isada	Fokontany	BNGRC (National Disaster Management Office) Fokontany (adm4) polygons cleaned and merged by OCHA in 2018	MG21201002011	0.723063750735794	3.58333333333333	50	41.67	8.33	8.33	100	1
Madagascar	Haute Matsiatra	Region	Fianarantsoa I	District	Tanana Ambony	Commune	isaha	Fokontany	BNGRC (National Disaster Management Office) Fokontany (adm4) polygons cleaned and merged by OCHA in 2018	MG21201001005-0	-0.0120632264763117	3	20	60	20	40	100	1
Madagascar	Haute Matsiatra	Region	Fianarantsoa I	District	Tanana Ambony	Commune	isaha	Fokontany	BNGRC (National Disaster Management Office) Fokontany (adm4) polygons cleaned and merged by OCHA in 2018	MG21201001005-1	0.786752197891474	3.625	25	75	0	62.5	100	1
Madagascar	Haute Matsiatra	Region	Fianarantsoa I	District	Tanana Ambany	Commune	ivory	Fokontany	BNGRC (National Disaster Management Office) Fokontany (adm4) polygons cleaned and merged by OCHA in 2018	MG21201002009-0	0.809779660059856	3.61538461538462	46.15	30.77	23.08	15.38	100	1
Madagascar	Haute Matsiatra	Region	Fianarantsoa I	District	Tanana Ambany	Commune	ivory	Fokontany	BNGRC (National Disaster Management Office) Fokontany (adm4) polygons cleaned and merged by OCHA in 2018	MG21201002009-1	-0.379302302996318	2.5	25	58.33	16.67	16.67	100	1
Madagascar	Haute Matsiatra	Region	Fianarantsoa I	District	Lalazana	Commune	mahazengy	Fokontany	BNGRC (National Disaster Management Office) Fokontany (adm4) polygons cleaned and merged by OCHA in 2018	MG21201006004	-1.31775459434305	2.28571428571429	12.5	62.5	25	37.5	100	1
Madagascar	Haute Matsiatra	Region	Fianarantsoa I	District	Lalazana	Commune	mandriandalana	Fokontany	BNGRC (National Disaster Management Office) Fokontany (adm4) polygons cleaned and merged by OCHA in 2018	MG21201006001	0.206907818714778	3.5	16.67	66.67	16.67	66.67	100	1
Madagascar	Haute Matsiatra	Region	Fianarantsoa I	District	Tanana Ambany	Commune	mokana	Fokontany	BNGRC (National Disaster Management Office) Fokontany (adm4) polygons cleaned and merged by OCHA in 2018	MG21201002005-0	0.343112307786941	3	30	40	30	60	100	1
Madagascar	Haute Matsiatra	Region	Fianarantsoa I	District	Tanana Ambany	Commune	mokana	Fokontany	BNGRC (National Disaster Management Office) Fokontany (adm4) polygons cleaned and merged by OCHA in 2018	MG21201002005-1	0.834310311079025	3.6	20	60	20	80	100	1
Madagascar	Haute Matsiatra	Region	Fianarantsoa I	District	Tanana Ambony	Commune	rova	Fokontany	BNGRC (National Disaster Management Office) Fokontany (adm4) polygons cleaned and merged by OCHA in 2018	MG21201001010	0.776121222547122	3.71428571428571	0	37.5	62.5	50	100	1
Madagascar	Haute Matsiatra	Region	Fianarantsoa I	District	Tanana Ambany	Commune	sahalava	Fokontany	BNGRC (National Disaster Management Office) Fokontany (adm4) polygons cleaned and merged by OCHA in 2018	MG21201002002-0	0.411732985079288	3.1	20	80	0	30	100	1
Madagascar	Haute Matsiatra	Region	Fianarantsoa I	District	Tanana Ambany	Commune	sahalava	Fokontany	BNGRC (National Disaster Management Office) Fokontany (adm4) polygons cleaned and merged by OCHA in 2018	MG21201002002-1	2.32291688323021	4.4	20	40	40	20	100	1
Madagascar	Haute Matsiatra	Region	Fianarantsoa I	District	Andrainjato Sud	Commune	soatsihadino	Fokontany	BNGRC (National Disaster Management Office) Fokontany (adm4) polygons cleaned and merged by OCHA in 2018	MG21201004002	0.473242023338874	3.5	16.67	50	33.33	41.67	70.83	1
Madagascar	Haute Matsiatra	Region	Fianarantsoa I	District	Tanana Ambany	Commune	talatamaty	Fokontany	BNGRC (National Disaster Management Office) Fokontany (adm4) polygons cleaned and merged by OCHA in 2018	MG21201002003-0	-0.580366285783904	2.5	6.67	73.33	20	66.67	100	1
Madagascar	Haute Matsiatra	Region	Fianarantsoa I	District	Tanana Ambany	Commune	talatamaty	Fokontany	BNGRC (National Disaster Management Office) Fokontany (adm4) polygons cleaned and merged by OCHA in 2018	MG21201002003-1	-0.692244873515197	2.42857142857143	20	53.33	26.67	53.33	100	1
Madagascar	Haute Matsiatra	Region	Fianarantsoa I	District	Tanana Ambany	Commune	talatamaty	Fokontany	BNGRC (National Disaster Management Office) Fokontany (adm4) polygons cleaned and merged by OCHA in 2018	MG21201002003-2	-0.0774876549839973	2.6	18.18	63.64	18.18	72.73	100	1
Madagascar	Haute Matsiatra	Region	Fianarantsoa I	District	Tanana Ambany	Commune	tambohobe	Fokontany	BNGRC (National Disaster Management Office) Fokontany (adm4) polygons cleaned and merged by OCHA in 2018	MG21201002007-0	3.7504442440612	4.57142857142857	28.57	28.57	42.86	57.14	77.78	1
Madagascar	Haute Matsiatra	Region	Fianarantsoa I	District	Tanana Ambany	Commune	tambohobe	Fokontany	BNGRC (National Disaster Management Office) Fokontany (adm4) polygons cleaned and merged by OCHA in 2018	MG21201002007-1	2.40240897509185	3.90909090909091	30.77	53.85	15.38	61.54	100	1
Madagascar	Haute Matsiatra	Region	Fianarantsoa I	District	Tanana Ambany	Commune	tanambao	Fokontany	BNGRC (National Disaster Management Office) Fokontany (adm4) polygons cleaned and merged by OCHA in 2018	MG21201002010-0	-0.619780169969255	2.72727272727273	54.55	36.36	9.09	9.09	100	1
Madagascar	Haute Matsiatra	Region	Fianarantsoa I	District	Tanana Ambany	Commune	tanambao	Fokontany	BNGRC (National Disaster Management Office) Fokontany (adm4) polygons cleaned and merged by OCHA in 2018	MG21201002010-1	-0.170252001947827	2.77777777777778	44.44	44.44	11.11	44.44	100	1
Madagascar	Haute Matsiatra	Region	Fianarantsoa I	District	Tanana Ambany	Commune	tanambao	Fokontany	BNGRC (National Disaster Management Office) Fokontany (adm4) polygons cleaned and merged by OCHA in 2018	MG21201002010-2	0.0710122824779578	3.28571428571429	43.75	43.75	12.5	6.25	100	1
Madagascar	Haute Matsiatra	Region	Fianarantsoa I	District	Tanana Ambany	Commune	tanambao	Fokontany	BNGRC (National Disaster Management Office) Fokontany (adm4) polygons cleaned and merged by OCHA in 2018	MG21201002010-3	-0.796827476810325	2.36363636363636	25	41.67	33.33	0	100	1
Madagascar	Haute Matsiatra	Region	Fianarantsoa I	District	Tanana Ambony	Commune	tsaramandroso	Fokontany	BNGRC (National Disaster Management Office) Fokontany (adm4) polygons cleaned and merged by OCHA in 2018	MG21201001008	0.505175017648273	3.33333333333333	20	70	10	50	100	1
Madagascar	Haute Matsiatra	Region	Fianarantsoa I	District	Andrainjato Avaratra	Commune	tsimanarirazana	Fokontany	BNGRC (National Disaster Management Office) Fokontany (adm4) polygons cleaned and merged by OCHA in 2018	MG21201003005	-1.27071226077775	2.41666666666667	8.33	91.67	0	66.67	100	1
Madagascar	Haute Matsiatra	Region	Fianarantsoa I	District	Andrainjato Avaratra	Commune	Anjaninoro	Fokontany	BNGRC (National Disaster Management Office) Fokontany (adm4) polygons cleaned and merged by OCHA in 2018	MG21201003003	-0.642484426498413	2	100	0	0	0	100	1
Madagascar	Haute Matsiatra	Region	Fianarantsoa I	District	Andrainjato Avaratra	Commune	Ambatolahy V	Fokontany	BNGRC (National Disaster Management Office) Fokontany (adm4) polygons cleaned and merged by OCHA in 2018	MG21201003006	NA	NA	NA	NA	NA	NA	NA	0
Madagascar	Haute Matsiatra	Region	Fianarantsoa I	District	Andrainjato Sud	Commune	Ambodikavola	Fokontany	BNGRC (National Disaster Management Office) Fokontany (adm4) polygons cleaned and merged by OCHA in 2018	MG21201004005	NA	NA	NA	NA	NA	NA	NA	0
Madagascar	Haute Matsiatra	Region	Fianarantsoa I	District	Andrainjato Sud	Commune	Ambatomainty	Fokontany	BNGRC (National Disaster Management Office) Fokontany (adm4) polygons cleaned and merged by OCHA in 2018	MG21201004004	NA	NA	NA	NA	NA	NA	NA	0
Madagascar	Haute Matsiatra	Region	Fianarantsoa I	District	Andrainjato Sud	Commune	Ambatoharanana	Fokontany	BNGRC (National Disaster Management Office) Fokontany (adm4) polygons cleaned and merged by OCHA in 2018	MG21201004001	NA	NA	NA	NA	NA	NA	NA	0
Madagascar	Haute Matsiatra	Region	Fianarantsoa I	District	Lalazana	Commune	Sahamavo	Fokontany	BNGRC (National Disaster Management Office) Fokontany (adm4) polygons cleaned and merged by OCHA in 2018	MG21201006007	NA	NA	NA	NA	NA	NA	NA	0
Madagascar	Haute Matsiatra	Region	Fianarantsoa I	District	Lalazana	Commune	Amontana	Fokontany	BNGRC (National Disaster Management Office) Fokontany (adm4) polygons cleaned and merged by OCHA in 2018	MG21201006002	NA	NA	NA	NA	NA	NA	NA	0
Madagascar	Haute Matsiatra	Region	Fianarantsoa I	District	Lalazana	Commune	Ambodiharana	Fokontany	BNGRC (National Disaster Management Office) Fokontany (adm4) polygons cleaned and merged by OCHA in 2018	MG21201006005	-2.36478781700134	1	0	0	100	100	100	1
Madagascar	Haute Matsiatra	Region	Fianarantsoa I	District	Lalazana	Commune	Ambatolahy II	Fokontany	BNGRC (National Disaster Management Office) Fokontany (adm4) polygons cleaned and merged by OCHA in 2018	MG21201006006	-4.68963289260864	1	100	0	0	0	100	1
Madagascar	Haute Matsiatra	Region	Fianarantsoa I	District	Manolafaka	Commune	Ambalavato	Fokontany	BNGRC (National Disaster Management Office) Fokontany (adm4) polygons cleaned and merged by OCHA in 2018	MG21201005001	-0.296937838196754	2.5	50	0	50	50	100	1
Madagascar	Haute Matsiatra	Region	Fianarantsoa I	District	Manolafaka	Commune	Maromby	Fokontany	BNGRC (National Disaster Management Office) Fokontany (adm4) polygons cleaned and merged by OCHA in 2018	MG21201005002	NA	NA	NA	NA	NA	NA	NA	0
Madagascar	Haute Matsiatra	Region	Fianarantsoa I	District	Manolafaka	Commune	Ambahisamotra	Fokontany	BNGRC (National Disaster Management Office) Fokontany (adm4) polygons cleaned and merged by OCHA in 2018	MG21201005004	NA	NA	NA	NA	NA	NA	NA	0
Madagascar	Haute Matsiatra	Region	Fianarantsoa I	District	Tanana Ambony	Commune	Andohanatady	Fokontany	BNGRC (National Disaster Management Office) Fokontany (adm4) polygons cleaned and merged by OCHA in 2018	MG21201001003	0.624384641647339	4	0	100	0	0	100	1
Madagascar	Haute Matsiatra	Region	Fianarantsoa I	District	Vatosola	Commune	Anasana	Fokontany	BNGRC (National Disaster Management Office) Fokontany (adm4) polygons cleaned and merged by OCHA in 2018	MG21201007004	NA	NA	NA	NA	NA	NA	NA	0
Madagascar	Haute Matsiatra	Region	Fianarantsoa I	District	Vatosola	Commune	Ambalambositra	Fokontany	BNGRC (National Disaster Management Office) Fokontany (adm4) polygons cleaned and merged by OCHA in 2018	MG21201007001	NA	NA	NA	NA	NA	NA	NA	0
Madagascar	Haute Matsiatra	Region	Fianarantsoa I	District	Vatosola	Commune	Ambalamarina Kianjasoa	Fokontany	BNGRC (National Disaster Management Office) Fokontany (adm4) polygons cleaned and merged by OCHA in 2018	MG21201007002	NA	NA	NA	NA	NA	NA	NA	0
Madagascar	Haute Matsiatra	Region	Fianarantsoa I	District	Vatosola	Commune	Antsaharoa	Fokontany	BNGRC (National Disaster Management Office) Fokontany (adm4) polygons cleaned and merged by OCHA in 2018	MG21201007003	NA	NA	NA	NA	NA	NA	NA	0
